# Supplementary material for: Therapeutic Potential of an Anti-CD44v6 Monoclonal Antibody in Xenograft Models of Colorectal and Gastric Cancer
Source: Cells. 2025 Nov 26;14(23):1873. doi: 10.3390/cells14231873 (PMC12691535; doi:10.3390/cells14231873)
Supplement: Supplementary file 1 [file cells-14-01873-s001.zip]

Archive with 1 entries (1 files):
- cells-3959370-supplementary.pdf
